# Supplementary material for: Network Pharmacology-Based Study on the Mechanism of Aloe Vera for Treating Cancer
Source: Evid Based Complement Alternat Med. 2021 Dec 1;2021:6077698. doi: 10.1155/2021/6077698 (PMC8654547; doi:10.1155/2021/6077698)
Supplement: Supplementary Materials — Supplementary Table S1: target analysis including degree values. Supplementary Table S2: complete output of molecular docking. [file 6077698.f1.zip]

Archive with 2 entries (2 files):
- 6077698.f1/Table S1.pdf
- 6077698.f1/Table S2.pdf
